# Supplementary material for: Divergent trajectories of psychological distress during the prolonged COVID-19 pandemic in Japan
Source: Sci Rep. 2026 May 19;16:22745. doi: 10.1038/s41598-026-53289-7 (PMC13385922; doi:10.1038/s41598-026-53289-7)
Supplement: Supplementary file 3 — Supplementary Material 3 [file 41598_2026_53289_MOESM3_ESM.xlsx]

## Sheet: Sheet1
		Supplementary Table S1. Proportion of participants exceeding DASS-21 clinical cutoff thresholds across seven survey waves
		Survey wave		Depression (%)	Anxiety (%)	Stress (%)
		1st (Jun 2020)		100	100	51.8
		2nd (Sep 2020)		31	16.7	14.9
		3rd (Feb 2021)		31.9	22.3	17
		4th (Nov 2021)		23.4	27.3	15
		5th (Feb 2022)		21.1	25.1	16.3
		6th (Aug 2022)		31.7	21.4	16.6
		7th (Dec 2022)		30.2	21.8	16.9
		Values represent the percentage (%) of participants scoring above the established DASS-21 clinical cutoff thresholds at each survey wave.
		Cutoff thresholds were defined as Depression ≥ 10, Anxiety ≥ 8, and Stress ≥ 15.
		Each survey wave included approximately 1,000 respondents.
