# Supplementary material for: Divergent trajectories of psychological distress during the prolonged COVID-19 pandemic in Japan
Source: Sci Rep. 2026 May 19;16:22745. doi: 10.1038/s41598-026-53289-7 (PMC13385922; doi:10.1038/s41598-026-53289-7)
Supplement: Supplementary file 4 — Supplementary Material 4 [file 41598_2026_53289_MOESM4_ESM.xlsx]

## Sheet: Sheet1
	Supplementary Table S2. Internal consistency (Cronbach’s α) of psychological scales across survey waves
	Scale	1st	2nd	3rd	4th	5th	6th	7th
	DASS-21 Depression	0.944	0.941	0.951	0.941	0.955	0.955	0.955
	DASS-21 Anxiety	0.917	0.873	0.928	0.911	0.932	0.922	0.929
	DASS-21 Stress	0.931	0.913	0.938	0.93	0.947	0.941	0.945
	RSES	—	—	—	0.832	0.861	0.78	0.856
	CIPS	—	—	—	0.94	0.953	0.946	0.949
	LSNS-6	0.88	0.861	0.885	0.894	0.884	0.874	0.888
	Cronbach’s α values indicate internal consistency reliability for each scale at each survey wave.
	DASS-21 = Depression Anxiety Stress Scales-21; RSES = Rosenberg Self-Esteem Scale;
	CIPS = Clance Impostor Phenomenon Scale; LSNS-6 = Lubben Social Network Scale-6.
	RSES and CIPS were administered from the 4th to 7th survey waves only; therefore, values are not available for Waves 1–3.
